# Supplementary material for: Association of genetic variants with autism spectrum disorder in Japanese children revealed by targeted sequencing
Source: Front Genet. 2024 Aug 30;15:1352480. doi: 10.3389/fgene.2024.1352480 (PMC11395840; doi:10.3389/fgene.2024.1352480)
Supplement: Supplementary file 2 [file DataSheet1.xlsx]

## Sheet: Sheet1
Sample Name	sample_name	Phenotype	age	sex	IQ	SRS total
347	347_S1	d1	5	2	106	57
348	348_S2	01	5	1	86	50
349	349_S3	01	6	1	94	36
350	350_S4	01	5	2	98	36
351	351_S5	01	6	2	108	44
352	352_S6	01	5	1	100	42
354	354_S7	02	5	1	95	70
356	356_S8	01	6	1	113	64
357	357_S9	02	8	1	85	70
358	358_S10	02	6	1		85
359	359_S11	01	5	2	105	49
360	360_S12	02	6	1	98	82
361	361_S3	02	5	1	65	62
362	362_S13	02	5	1		99
363	363_S14	02	5	1	73	54
365	365_S15	d1	6	2	64	54
366	366_S16	d1	6	1	71	50
369	369_S6	d1	6	2	93	59
370	370_S7	02	5	1	119	43
374	374_S8	01	6	2	108	39
375	375_S4	01	5	2	109	50
376	376_S9	02	8	1	80	77
378	378_S5	02	5	1	66	72
379	379_S10	d1	5	2	101	52
380	380_S6	d1	6	1	99	62
381	381_S11	02	6	1	80	98
385	385_S12	01	5	2	90	63
386	386_S13	01	5	2	98	36
387	387_S14	01	5	1	99	42
388	388_S15	01	5	2	102	45
389	389_S16	01	6	2	111	51
390	390_S7	01	5	2	98	45
397	397_S8	01	6	2	84	45
411	411_S1	02	5	1	94	67
412	412_S1	02	6	1	85	67
414	414_S1	G1	5	1	69	67
416	416_S2	01	5	1	132	49
417	417_S2	01	6	1	125	45
418	418_S2	01	5	1	80	52
419	419_S3	G1	6	1	98	49
421	421_S3	01	5	1	122	41
422	422_S4	02	5	1	114	61
423	423_S5	02	5	2	85	48
424	424_S6	01	5	1	127	48
426	426_S4	02	5	2	97	77
427	427_S5	01	5	1	124	54
428	428_S7	02	6	1	81	57
429	429_S8	02	5	1		102
430	430_S9	02	5	1	101	74
437	437_S9	01	6	1	117	43
438	438_S1	01	6	1	97	42
439	439_S2	01	5	1	116	44
440	440_S3	01	5	1	127	44
441	441_S4	01	6	1	109	51
442	442_S5	02	5	1	95	58
443	443_S6	02	5	2	90	83
444	444_S7	G1	5	1	112	58
445	445_S8	02	6	2	146	67
452	452_S10	02	6	2	82	96
455	455_S10	01	5	2	116	38
456	456_S11	02	5	1	77	67
457	457_S12	01	5	2	116	46
458	458_S9	d1	5	1	109	48
459	459_S13	01	5	2	113	47
460	460_S11	02	6	1	87	66
462	462_S14	01	7	2	98	42
463	463_S15	01	5	1	98	48
465	465_S16	01	5	2	127	46
491	491_S12	02	6	1	59	70
368	368_S5	d1	6	2	96	59
382	382_S6	02	5	1	108	83
393	393_S7	02	5	1	83	57
394	394_S8	02	5	1	89	47
398	398_S9	02	7	1	92	68
431	431_S1	01	6	1	91	45
433	433_S2	01	5	1	103	57
435	435_S3	01	5	1	109	43
436	436_S4	02	7	1	71	82
495	495_S10	02	6	1	108	61
